# Supplementary material for: Sex-Stratified Genetic Analyses Mapping the Influences of Sedentary Behaviors and Physical Activity on Female Reproductive Health
Source: Research (Wash D C). 2026 Feb 16;9:1131. doi: 10.34133/research.1131 (PMC13183167; doi:10.34133/research.1131)
Supplement: Supplementary 1 — Fig. S1 Tables S1 to S18 [file research.1131.f1.zip]

Archive with 2 entries (2 files):
- Supplemenatry Figure.pdf
- Supplemental Table 202602.xlsx
