# Supplementary material for: Sex-Stratified Genetic Analyses Mapping the Influences of Sedentary Behaviors and Physical Activity on Female Reproductive Health
Source: Research (Wash D C). 2026 Feb 16;9:1131. doi: 10.34133/research.1131 (PMC13183167; doi:10.34133/research.1131)
Supplement: Supplementary 1 — Fig. S1 Tables S1 to S18 [file research.1131.f1.zip › Supplemental Table 202602.xlsx]

## Sheet: Table S1
Table S1. Characteristics of sex-specific genome-wide association studies of exposures
Phenotype	Ancestry	Males	Females	ID	Definition Descriptions
Leisure Screen Time (LST)	European	208952	246607	UKBB Data-Field 1070, Data-Field 1080	The unit for LST was hours/day. The response of "Less than an hour a day" was coded as 0.5 hour/day. LST values exceeding 24 hours/day were truncated at the 24-hour/day threshold.
Sedentary during working (SDW)	European	126946	136221	UKBB Data-Field 806	"Always/ Usually/ Sometimes" were coded as 0, and "Never, rarely" were coded as 1
Sedentary during commuting (SDC)	European	116469	127508	UKBB Data-Field 6143	Answers "Car" or "Motor vehicle" were coded as 1, and "Walk", "Public transport", or "Cycle" were coded as 0.
Time Spent Driving (TSD)	European	208640	246649	UKBB Data-Field 1090	The response of "Less than an hour a day" was coded as 0.5 hour/day
Daily Physical Activity (DPA)	European	172995	186635	UKBB Data-Field 22040	Converting minutes per week to hours per day and DPA values exceeding 24 hours/day were truncated at the 24-hour/day threshold.

## Sheet: Table S2
Table S2. Genome-wide association signals of sex-related association signals of leisure screen time
Sex	Variants info					Leisure screen time				SNP annotation			F_statistic	Novel
	Chr	Position	EA	OA	SNP rsid	EAF	Beta	SE	P value	Nearest gene	Rank*	Score*
Female LST top hits	1	34706921	C	T	rs114770544	0.965797	0.0838877	0.0151827	3.29e-08	C1orf94	5	0	30.528	YES
	1	44129099	T	C	rs656131	0.318164	0.0345265	0.00591868	5.43e-09	KDM4A	5	0.37983	34.0295	NO
	1	77967507	T	A	rs71658797	0.879464	-0.0463071	0.00845564	4.34e-08	AK5	5	0.58955	29.9918	NO
	1	91192297	C	G	rs6428600	0.551987	0.0310929	0.00556061	2.25e-08	BARHL2	2b	0.86817	31.2664	YES
	2	100842638	C	T	rs13026283	0.605683	0.0420527	0.00564798	9.65e-14	LINC01104	2b	0.50526	55.4372	NO
	2	139458945	C	T	rs62163196	0.85931	0.0435738	0.00791377	3.67e-08	NXPH2	7	0.18412	30.3168	YES
	2	147806785	G	T	rs10432338	0.817333	-0.0393883	0.00711445	3.09e-08	AC062032.1	5	0.11463	30.6515	NO
	2	194001113	T	C	rs72915655	0.825743	0.0423077	0.0073047	6.96e-09	AC092638.1	5	0.13454	33.5455	NO
	2	215363306	G	T	rs62199327	0.539363	-0.0301679	0.00551189	4.42e-08	VWC2L	2c	0.68817	29.9564	NO
	3	49961780	G	A	rs6774354	0.571141	-0.0393803	0.00555352	1.33e-12	MON1A	1d	0.97524	50.283	NO
	4	17890960	A	G	rs13141926	0.865525	-0.0448662	0.00805799	2.58e-08	LCORL	2b	0.60537	31.0017	NO
	5	62368902	C	A	rs10066030	0.624637	0.0340965	0.00570206	2.24e-09	RP11-586E1.1	4	0.60906	35.7566	YES
	5	63013097	C	T	rs1986212	0.526843	-0.038326	0.00551852	3.79e-12	RP11-158J3.2	3b	0.585	48.2327	NO
	5	96164771	A	G	rs249960	0.819471	0.0405914	0.00718051	1.58e-08	CTD-2260A17.2	5	0.32479	31.9564	NO
	5	138424437	A	G	rs10041986	0.554291	-0.031207	0.00557659	2.19e-08	SIL1	6	0.278	31.316	NO
	5	152067929	G	A	rs2964252	0.684077	0.0363078	0.0059241	8.85e-10	AC091969.1	7	0.18412	37.5626	NO
	7	99126640	T	C	rs3843540	0.852316	0.0428177	0.00774739	3.26e-08	ZKSCAN5	1d	0.94556	30.5447	NO
	8	10765635	C	A	rs4840525	0.50393	-0.0325551	0.00549852	3.21e-09	XKR6	1f	0.22271	35.0547	NO
	8	92615408	T	C	rs843075	0.469888	-0.0307275	0.00553778	2.88e-08	RP11-122C21.1	3a	0.82345	30.7881	NO
	9	1790488	G	T	rs3847223	0.477338	0.031607	0.0055223	1.04e-08	RP11-443B9.1	6	0.37351	32.7587	NO
	9	120514261	C	G	rs10739499	0.337152	0.03194	0.00582731	4.23e-08	snoZ13_snr52	3a	0.005	30.0423	NO
	10	21876939	C	A	rs6482188	0.70409	-0.0454981	0.00602632	4.36e-14	MLLT10	2b	0.7869	57.001	NO
	10	63795330	A	C	rs149687497	0.975497	0.0975256	0.0177524	3.94e-08	ARID5B	2b	0.47489	30.1803	YES
	11	88598444	G	C	rs2221119	0.555704	-0.0328683	0.00553482	2.88e-09	GRM5	3a	0.80781	35.2653	NO
	12	6873818	G	A	rs2286729	0.913652	-0.065829	0.00976958	1.6e-11	MLF2	2a	0.96	45.4028	NO
	12	13417617	G	C	rs10772644	0.10556	0.0534465	0.00898233	2.68e-09	EMP1	5	0.13454	35.4047	NO
	13	99051118	A	G	rs553397860	0.847854	0.0427816	0.00766341	2.37e-08	FARP1	3a	0.687	31.1652	NO
	13	100741752	G	A	rs7984311	0.636085	-0.0422971	0.00575594	2.01e-13	PCCA	1d	0.9415	53.9994	NO
	16	30951566	C	G	rs13336347	0.594579	0.0339637	0.00559492	1.28e-09	FBXL19	1f	0.55436	36.8504	NO
	17	77778226	G	C	rs9911735	0.82925	0.0410279	0.00730058	1.91e-08	RP11-353N14.1	2b	0.46415	31.5823	NO
	19	10772685	G	C	rs10419865	0.366983	0.0353771	0.00570601	5.65e-10	ILF3	1b	1	38.4396	NO
Male LST top hits	1	44184192	G	GT	rs11420276	0.703197	0.0418372	0.00735048	1.26e-08	ST3GAL3	2a	0.1875	32.3962	NO
	1	171791978	T	C	rs10913743	0.548334	0.0370269	0.00672831	3.73e-08	RP4-612B18.1	2a	0.98	30.2847	NO
	2	60713235	A	G	rs10189857	0.568444	-0.0383505	0.00676211	1.42e-08	BCL11A	4	0.60906	32.1646	NO
	4	3319271	C	T	rs10006362	0.746602	-0.0485488	0.00768459	2.66e-10	RGS12	1f	0.55436	39.9131	NO
	5	62641223	C	T	rs12514258	0.566301	-0.0398669	0.00676028	3.7e-09	CTD-2049O17.1	3a	0.85505	34.7773	NO
	5	77392933	T	G	rs4704479	0.754833	0.0464807	0.00780059	2.54e-09	AP3B1	3a	0.80555	35.5051	NO
	7	7391026	A	G	rs1297792	0.168198	-0.0492494	0.00896595	3.95e-08	COL28A1	5	0.13454	30.1724	YES
	10	21821918	A	T	rs12251016	0.656672	-0.0517918	0.00706103	2.22e-13	MLLT10	2b	0.7869	53.8004	NO
	13	100740587	G	C	rs3742250	0.46121	0.0426166	0.0067435	2.62e-10	PCCA	1d	0.9415	39.9381	NO
P < 5×10-8 was considered as statistically significant after adjusting for multiple testing. LST: Leisure Screen Time; EA: effect allele; OA: other allele; Nearest gene: the nearest coding gene of each SNP; EAF: effect allele frequency; Beta: estimate in the unit of hour/day per EA increase; SE: standard error.

## Sheet: Table S3
Table S3. Sex-related association signals of other sedentary behaviours and physical activity
Sex	Variants info					Trait info				SNP annotation			F_statistic	Novel
	Chr	Position	EA	OA	SNP rsid	EAF	Beta	SE	P value	Nearest gene	Rank*	Score*
Female SDW top hits	6	98411631	A	G	rs6905544	0.398656	0.0582666	0.00824764	1.61034e-12	RP11-436D23.1	3a	1	49.9091	NO
Male SDW top hits	6	98566506	CT	C	rs746449570	0.518904	-0.0553727	0.0085862	1.12565e-10	RP11-436D23.1	4	0.600906	41.59	NO
Female SDC top hits	4	69256762	A	G	rs35169236	0.204212	0.0685593	0.0123551	2.87195e-08	MT2P1	3a	0.6893	30.7922	YES
Male SDC top hits	/	/	/	/	/	/	/	/	/	/	/	/	/	/
Female TSD top hits	8	21588674	G	A	rs34173567	0.809056	0.0161703	0.00288502	2.08354e-08	GFRA2	3b	1	31.4151	YES
Male TSD top hits	6	16966052	A	G	rs72829857	0.767339	0.0311165	0.00545663	1.18e-08	STMND1	4	0.60906	32.5186	YES
	6	98310571	G	A	rs9374897	0.534223	0.0272298	0.0046338	4.19e-09	RP11-436D23.1	3a	0.8731	34.5314	YES
	8	38262214	A	C	rs188543168	0.996175	-0.215598	0.0371682	6.61e-09	LETM2	3a	0.8738	33.647	YES
Female DPA top hits	8	104918982	C	CA	rs78716335	0.740359	0.017292	0.00287288	1.75e-09	RIMS2	1b	1	36.2289	YES
	11	65906434	G	GGTA	rs34238902	0.418564	-0.0144139	0.00256512	1.92e-08	PACS1	2a	1	31.5753	YES
	19	45411941	T	C	rs429358	0.845897	-0.0212936	0.00348749	1.02e-09	APOE	4	0.609	37.2797	YES
	22	38868994	C	T	rs114021754	0.986419	0.0598913	0.0108969	3.88e-08	KDELR3	2b	0.89	30.208	YES
Male DPA top hits	3	85066114	T	C	rs2326123	0.323884	-0.017427	0.0029847	5.26e-09	CADM2	2a	0.708	34.0913	NO
	5	106544624	G	T	rs9327994	0.418664	0.015729	0.00280321	2.01e-08	PSMC1P5	2b	0.764	31.4841	YES
	6	98553660	A	G	rs1601732	0.355164	0.0164159	0.00291456	1.78e-08	RP11-436D23.1	3a	0.48002	31.7237	YES
	7	133385921	G	C	rs9649595	0.533513	0.0161614	0.0027839	6.42e-09	EXOC4	3a	0.44535	33.7016	YES
Abbreviations: Chr: chromosome; EAF: effect allele frequency; OA: other allele; DPA: daily physical activity; SDC: sedentary during commuting; SDW: sedentary during work; SE: standard error; SNP: single nucleotide polymorphism; TSD: time spent driving.

## Sheet: Table S4
Table S4. Comparison between male- and female-specific heritability for five exposures
Trait	Sex	H2 results								pair-wise Z test
		H2 value	H2 SE	Lambda GC	Intercept	Ratio	95% CI lower	95% CI upper	P value	Z score	P value
LST	Male	0.0688	0.00384	1.2956	1.03489	0.102	0.062	0.076	6.87e-72	3.07	0.002
LST	Female	0.0855	0.00386	1.3835	1.04484	0.0899	0.078	0.093	1.51e-108
SDW	Male	0.0563	0.00534	1.1789	1.04715	0.232	0.046	0.067	4.77e-26	-2.71	0.0067
SDW	Female	0.0379	0.00418	1.1408	1.04119	0.269	0.029	0.047	1.06e-19
SDC	Male	0.0284	0.00427	1.10719	1.0447	0.383	0.02	0.037	2.82e-11	-1.53	0.127
SDC	Female	0.0193	0.00417	1.1012	1.06024	0.527	0.011	0.028	3.5e-06
TSD	Male	0.0385	0.00316	1.16264	1.0185	0.0956	0.032	0.045	3.85e-34	-3.76	<0.001
TSD	Female	0.0237	0.00234	1.1468	1.0274	0.179	0.019	0.029	2.8e-24
DPA	Male	0.0542	0.00392	1.1992	1.0157	0.0718	0.047	0.062	2.25e-43	-1.55	0.122
DPA	Female	0.0462	0.00338	1.19424	1.02888	0.135	0.039	0.054	1.55e-42
Abbreviations: LST: Leisure Screen Time; DPA: Daily Physical Activity; SDW:Sedentary during working; SDC: Sedentary during commuting; TSD: Time Spent Driving.

## Sheet: Table S5
Table S5. Genetic correlations among the five exposures in UK biobank women and men
Sex-specific genetic correlations	Trait pair	Genetic correlation (rg)	Standard error (rg_se)	P value (rg_p)
Genetic Correlation in Females	LST - DPA	-0.144	0.0404	0.000385
	LST - SDW	-0.265	0.0466	1.33e-08
	LST - SDC	0.198	0.0659	0.0026
	LST - TSD	0.215	0.0459	2.69e-06
	DPA - SDW	-0.566	0.0812	9.89e-19
	DPA - SDC	0.0496	0.0858	0.435
	DPA - TSD	-0.21	0.104	0.043
	SDW - SDC	-0.129	0.0855	0.0407
	SDW - TSD	-0.26	0.0622	3.44e-05
	SDC - TSD	0.714	0.102	2.49e-12
Genetic Correlation in Males	LST - DPA	-0.0231	0.0394	0.558
	LST - SDW	-0.329	0.0459	7.51e-13
	LST - SDC	0.554	0.0627	1.09e-18
	LST - TSD	0.478	0.0451	2.91e-26
	DPA - SDW	-0.719	0.0572	2.75e-36
	DPA - SDC	0.37	0.0713	2.12e-07
	DPA - TSD	-0.379	0.0495	1.94e-14
	SDW - SDC	-0.736	0.0855	7.15e-18
	SDW - TSD	-0.681	0.0594	2.12e-30
	SDC - TSD	0.882	0.0841	1.03e-25
Abbreviations: LST: Leisure Screen Time; DPA: Daily Physical Activity; SDW:Sedentary during working; SDC: Sedentary during commuting; TSD: Time Spent Driving

## Sheet: Table S6A
Table S6A. Genome-wide association signals of sex-related association signals of sedentary during working
Sex	Variants info					Sedentary during working				F_statistic
	Chr	Position	EA	OA	SNP rsid	EAF	Beta	SE	P value
Female SDW top hits	1	22417418	G	A	rs74901847	0.990245	0.190585	0.0422082	5.2e-06	20.3884
	1	72712003	A	G	rs17525406	0.745971	0.041727	0.00936686	8.25e-06	19.8448
	2	75175032	G	A	rs2129602	0.933756	-0.0744358	0.0162256	4.7e-06	21.0456
	3	46255905	C	A	rs138815519	0.994396	0.259278	0.0560997	2.79e-06	21.3604
	3	56527366	A	G	rs9311603	0.9042	0.0698839	0.0138113	3.93e-07	25.6027
	3	102130530	T	G	rs188808255	0.995305	0.282771	0.0619283	3.53e-06	20.8493
	3	138865485	C	G	rs187616985	0.993132	-0.227759	0.0479581	2.31e-06	22.5542
	3	181205369	C	T	rs113773753	0.994589	0.258307	0.0574672	5.17e-06	20.2038
	4	16027813	T	C	rs148716603	0.993615	0.245608	0.0525164	2.17e-06	21.8723
	4	141119950	C	A	rs140971843	0.96925	-0.102707	0.0231633	9.84e-06	19.6607
	5	136324791	G	A	rs17521226	0.770183	-0.0433821	0.00960218	6.35e-06	20.4118
	6	51113457	G	A	rs187582032	0.998295	0.473845	0.105319	3.45e-06	20.2423
	6	53517643	A	C	rs7748828	0.91597	0.0661783	0.014606	5.58e-06	20.529
	6	98411631	A	G	rs6905544	0.398656	0.0582666	0.00824764	1.63e-12	49.9091
	7	22997948	G	T	rs73082377	0.918577	0.0674367	0.0148676	5.44e-06	20.5736
	7	24513181	G	A	rs186983291	0.992842	-0.209748	0.0471115	9.48e-06	19.8217
	7	29939881	C	T	rs56050593	0.880221	-0.0585351	0.0124092	2.48e-06	22.2508
	7	66345104	G	C	rs144780279	0.985112	0.166527	0.0341588	9e-07	23.7664
	7	136806935	G	A	rs539402370	0.998744	0.554879	0.125012	4.04e-06	19.7012
	7	156187274	G	A	rs35936561	0.633695	0.0390375	0.00846741	3.98e-06	21.2551
	8	123949960	C	T	rs138713144	0.99627	0.339091	0.0693919	6.4e-07	23.8789
	8	133886452	G	T	rs184818231	0.996404	0.310409	0.070298	7.09e-06	19.4977
	8	144994064	G	A	rs77303974	0.994685	0.263081	0.0580402	4.28e-06	20.5457
	9	6644180	C	G	rs1755616	0.498339	0.0380968	0.00816209	3.04e-06	21.7858
	9	11701422	C	T	rs77480408	0.871712	0.0544395	0.0121815	7.58e-06	19.9722
	9	74870018	T	C	rs7029217	0.684227	0.0390663	0.00868353	6.74e-06	20.2401
	9	88110232	C	T	rs4082114	0.712453	0.0438132	0.00893911	9.33e-07	24.0227
	9	104227989	A	G	rs150397459	0.995668	0.295323	0.0643996	3.15e-06	21.0295
	10	1343596	T	C	rs58991694	0.48944	0.0383048	0.00808651	2.17e-06	22.438
	10	6088699	A	G	rs791587	0.468499	-0.03653	0.00815964	7.55e-06	20.0428
	10	59829520	G	A	rs183279173	0.994349	0.259011	0.0561515	2.93e-06	21.2772
	10	64594164	C	T	rs2136613	0.456851	0.0373581	0.00815779	4.67e-06	20.9713
	10	109686949	A	G	rs143599329	0.975204	-0.119778	0.0256187	3.17e-06	21.8595
	11	72979180	G	A	rs146315354	0.998042	-0.443133	0.088463	6.38e-07	25.0926
	11	79445100	C	G	rs142015724	0.99358	0.231249	0.052274	7.61e-06	19.5699
	11	102469114	G	A	rs117069005	0.970078	-0.106422	0.0234609	6.14e-06	20.5766
	11	115764045	C	T	rs638882	0.558578	0.037958	0.00813957	3.09e-06	21.7472
	12	52810748	G	A	rs529977178	0.998729	0.559276	0.124353	2.92e-06	20.2274
	12	56673711	C	T	rs183055615	0.997411	-0.348135	0.0773665	7.72e-06	20.2483
	12	130218996	T	A	rs143151650	0.995882	0.304587	0.0657585	2.49e-06	21.4545
	13	81468657	C	G	rs60307823	0.922609	0.0695106	0.0152563	4.93e-06	20.7589
	13	92817675	A	G	rs4491370	0.487704	0.0363533	0.00812859	7.73e-06	20.0013
	14	51734517	C	T	rs117374592	0.994521	-0.252058	0.0535192	2.83e-06	22.181
	16	21825731	A	G	rs35478288	0.808512	-0.0460959	0.0102775	7.44e-06	20.1164
	16	24252655	C	A	rs181807795	0.998601	-0.508521	0.104977	1.41e-06	23.4655
	16	57279408	G	GGGGCC	rs536362342	0.978544	-0.129253	0.027753	3.49e-06	21.6901
	16	83388559	T	A	rs7186161	0.843273	0.0511733	0.0112359	5.09e-06	20.743
	16	84833921	G	A	rs2641692	0.996048	-0.282814	0.0631956	8.53e-06	20.0276
	17	10966809	C	G	rs75444515	0.975452	0.123685	0.0265885	2.92e-06	21.6395
	19	1511581	G	A	rs184545748	0.996504	-0.308962	0.0668305	4.36e-06	21.3728
	20	41443495	C	T	rs957672	0.987693	0.168937	0.037522	5.69e-06	20.2711
Male SDW top hits	1	22718498	A	G	rs33969826	0.889852	0.0637772	0.013806	3.62e-06	21.34
	1	88712898	G	C	rs144262534	0.982059	0.147735	0.0331278	6.89e-06	19.8876
	1	246220439	A	C	rs12063317	0.965118	0.110118	0.0235871	2.66e-06	21.7955
	1	246843222	G	A	rs567941812	0.998691	0.674362	0.137025	1.83e-07	24.2207
	1	247502231	C	T	rs115306635	0.996165	0.338001	0.0737835	2.73e-06	20.9854
	2	29069551	C	A	rs12185717	0.49408	0.0425737	0.00855691	6.5e-07	24.7542
	2	39422590	T	A	rs72799489	0.945604	0.0867086	0.0191525	5.45e-06	20.4962
	2	77373391	G	A	rs76582934	0.937024	-0.0894105	0.0174595	3.34e-07	26.2249
	2	84019548	G	A	rs112703725	0.995368	0.309039	0.0671173	2.52e-06	21.2011
	2	162048975	T	A	rs1921309	0.504337	0.04656	0.0085597	5.33e-08	29.5875
	2	180584794	T	C	rs140365775	0.977969	0.1327	0.0298175	7.37e-06	19.8061
	2	213346358	A	G	rs13385257	0.896623	-0.066127	0.0140339	2.59e-06	22.2024
	3	16942785	C	G	rs34172161	0.684815	0.04159	0.00933999	8.32e-06	19.8283
	3	49721798	C	A	rs13085791	0.707442	-0.0474734	0.00938876	4.37e-07	25.5673
	3	87401121	A	G	rs1011609	0.378415	0.0455076	0.00886324	2.87e-07	26.3623
	3	123880441	C	T	rs4678090	0.691016	0.0459292	0.00934464	8.67e-07	24.1575
	3	124216801	G	T	rs73187392	0.994251	-0.259993	0.05544	3.4e-06	21.9926
	3	172860732	A	G	rs186916268	0.996282	-0.310461	0.0682712	6.81e-06	20.6795
	4	25408838	G	A	rs34811474	0.768287	-0.0461839	0.0101267	5.23e-06	20.7991
	4	58529506	A	G	rs6815161	0.898392	0.0680881	0.0143736	2.02e-06	22.4394
	4	62465430	G	C	rs75503671	0.980355	0.145368	0.0316825	3.72e-06	21.0523
	4	76509972	T	C	rs13134611	0.599279	-0.0442476	0.00872626	4e-07	25.7112
	4	103198082	A	G	rs13135092	0.917201	0.0773876	0.0157593	8.32e-07	24.114
	4	106191831	TTATATATA	T	rs3055846	0.294556	0.0432451	0.00945753	4.9e-06	20.9083
	4	144758204	A	C	rs6537195	0.995982	-0.299252	0.0660082	6.89e-06	20.5531
	5	30756547	T	G	rs1109620	0.314491	0.0430622	0.00927747	3.51e-06	21.5443
	5	92500822	T	G	rs4293897	0.585364	0.0418636	0.00872116	1.57e-06	23.0422
	6	26022392	C	T	rs75397441	0.910663	-0.0665449	0.0148832	8.2e-06	19.9911
	6	37492664	A	G	rs72855432	0.963658	-0.10221	0.0225259	6.24e-06	20.5884
	6	40662238	C	T	rs114301753	0.964361	0.103927	0.0235464	9.08e-06	19.4808
	6	98566506	CT	C	rs746449570	0.518904	-0.0553727	0.0085862	1.12e-10	41.59
	6	109499953	C	T	rs9791265	0.727817	0.0436371	0.00967496	6.33e-06	20.3429
	7	39180461	T	A	rs146729818	0.998979	0.710118	0.154239	1.03e-06	21.1969
	7	133742437	A	C	rs4731996	0.419245	-0.0414134	0.00877168	2.32e-06	22.2903
	7	151371576	C	T	rs78053178	0.988849	0.187304	0.0421216	6.92e-06	19.7735
	8	10137194	C	T	rs2952254	0.290846	-0.0422174	0.00950713	8.79e-06	19.719
	8	14493374	C	T	rs12544441	0.280922	-0.044408	0.00962223	3.84e-06	21.2996
	8	80375005	C	T	rs117815313	0.980236	0.145773	0.0316201	3.34e-06	21.2534
	8	119007276	C	A	rs7006696	0.567344	-0.0441688	0.00862779	3.08e-07	26.2079
	9	8438004	C	G	rs1323585	0.749603	0.0447583	0.0099898	7.26e-06	20.074
	9	27748698	A	T	rs1342097	0.528446	0.0401635	0.00864912	3.41e-06	21.5635
	9	35722647	T	C	rs539164475	0.99353	-0.244334	0.0521105	3.38e-06	21.9845
	9	115189412	G	A	rs190181274	0.995345	0.308142	0.06682	2.49e-06	21.2661
	9	128902175	T	C	rs4837041	0.536095	-0.0414044	0.00863673	1.64e-06	22.9823
	9	138044691	T	C	rs56032542	0.704749	0.0439559	0.0094722	3.4e-06	21.5344
	10	67982958	G	A	rs922347	0.396258	-0.0394018	0.00877571	7.06e-06	20.1589
	11	18213327	A	G	rs2198705	0.704385	0.0434458	0.00939671	3.69e-06	21.3769
	11	107548729	A	G	rs71488268	0.988112	0.180595	0.0408701	7.98e-06	19.5254
	12	76493939	G	C	rs34852476	0.785545	-0.0469545	0.0104282	6.89e-06	20.2738
	13	21467028	T	TA	rs71200313	0.508634	0.0414386	0.00859234	1.41e-06	23.2588
	13	23387817	G	A	rs557839740	0.998703	-0.50847	0.113746	9.51e-06	19.9829
	13	62362250	G	GCTCT	rs141793293	0.833116	0.0517778	0.0116583	8.6e-06	19.725
	13	64710789	A	G	rs189897260	0.998247	-0.448016	0.0979445	6.15e-06	20.9231
	13	76723706	T	C	rs17065782	0.972972	-0.120055	0.0261086	4.74e-06	21.1443
	13	85698022	A	G	rs7995323	0.814625	-0.04948	0.0109796	6.8e-06	20.3089
	13	108678054	G	A	rs117258252	0.995486	0.311692	0.0681026	2.94e-06	20.9471
	14	53926936	A	T	rs17126542	0.976379	-0.12675	0.0278443	5.92e-06	20.7216
	14	97181785	A	G	rs4900337	0.327912	0.0405516	0.00916559	9.8e-06	19.5747
	15	83514110	C	CA	rs11412409	0.477005	-0.0398455	0.00856113	3.24e-06	21.6619
	15	91008266	T	C	rs77222074	0.975855	0.129711	0.0284776	4.48e-06	20.7466
	16	14220744	T	C	rs145786002	0.996162	-0.323596	0.0668544	1.68e-06	23.4286
	16	28600201	G	GT	rs112479807	0.620209	0.0430265	0.00884837	1.14e-06	23.6453
	16	84170759	C	A	rs3809618	0.725806	0.0471849	0.00969479	1.1e-06	23.688
	18	42206171	C	T	rs140476571	0.980747	0.153164	0.0321688	1.56e-06	22.6696
	20	10928647	C	T	rs146153749	0.996206	0.339282	0.0747177	3.32e-06	20.6193
	20	32149043	C	T	rs145535821	0.990819	-0.199014	0.0439241	6.87e-06	20.5287
	20	58262334	A	G	rs59971656	0.688505	0.0429346	0.00935864	4.4e-06	21.047
	21	33372998	A	G	rs78570444	0.935789	0.0797893	0.0177209	6.19e-06	20.273
	22	22017453	G	A	rs55767600	0.992936	-0.22811	0.0499177	5.84e-06	20.8824
	22	39781429	C	T	rs7423	0.323507	-0.0411161	0.00924619	8.57e-06	19.7742
	22	50888623	T	A	rs146470609	0.988322	0.186345	0.0412267	4.83e-06	20.4305
	22	50916322	G	A	rs112806202	0.969568	-0.11773	0.0246808	2.06e-06	22.7539
P < 10-5 was considered as statistically significant after adjusting for multiple testing. SDW: Sedentary during working; EA : effect allele; OA: other allele; Nearest gene: the nearest coding gene of each SNP; EAF: effect allele frequency; Beta: estimate in the unit of hour/day per EA increase; SE: standard error.

## Sheet: Table S6B
Table S6B. Genome-wide association signals of sex-related association signals of sedentary during commuting
Sex	Variants info					Sedentary during commuting				F_statistic
	Chr	Position	EA	OA	SNP rsid	EAF	Beta	SE	P value
Female SDC top hits	1	957640	C	T	rs6657048	0.988918	0.226371	0.0445657	5.74e-07	25.8012
	1	10830649	G	C	rs145420822	0.994549	0.291753	0.0629464	5.5e-06	21.4827
	1	11866442	G	A	rs111334345	0.960081	-0.118238	0.0258949	4.03e-06	20.849
	1	62814488	T	C	rs149988895	0.995728	-0.371595	0.0833733	3.84e-06	19.8649
	1	109896806	T	C	rs114610219	0.981589	0.167302	0.03533	2.89e-06	22.4241
	1	160813380	C	T	rs1412848	0.998764	0.607033	0.123383	1.77e-06	24.2055
	1	186833081	A	G	rs138163343	0.992408	0.252198	0.0543446	5.22e-06	21.5363
	1	190548472	T	C	rs72733070	0.988001	0.196445	0.0433815	7.98e-06	20.5056
	1	217200397	T	C	rs6688879	0.982453	-0.176951	0.0392941	4.79e-06	20.2792
	2	79159581	G	A	rs147556748	0.967982	0.123211	0.0274602	8.7e-06	20.1322
	2	143125248	T	G	rs17780433	0.889397	-0.0712034	0.0159639	7.41e-06	19.8941
	2	147833541	A	G	rs34189814	0.985154	0.193599	0.0390991	1.05e-06	24.5173
	2	151163533	G	A	rs79263133	0.992435	-0.275351	0.0616509	4.58e-06	19.9478
	2	169669779	G	A	rs17200279	0.838289	-0.0651317	0.0136144	1.57e-06	22.8869
	2	180411396	G	A	rs111260543	0.965518	0.121491	0.0264389	5.24e-06	21.1155
	2	186332120	A	G	rs12475533	0.627276	-0.0485503	0.0102369	2.06e-06	22.493
	2	232379638	C	T	rs111305583	0.944683	0.0969117	0.0214091	6.92e-06	20.4906
	3	39327736	G	C	rs4271864	0.971916	-0.14441	0.0309969	2.4e-06	21.7049
	3	110119461	T	C	rs192397967	0.991314	0.252637	0.0504567	8.76e-07	25.0701
	4	11545168	A	G	rs76120438	0.987255	0.201439	0.0426165	3.22e-06	22.3425
	4	69256762	A	G	rs35169236	0.204212	0.0685593	0.0123551	2.57e-08	30.7922
	4	79883099	G	T	rs72660942	0.951317	0.100319	0.0224015	8.74e-06	20.0545
	5	44377965	G	T	rs113757633	0.991681	-0.252135	0.0568295	5.7e-06	19.6842
	5	59227377	T	C	rs75926567	0.970397	0.130076	0.0282421	5.01e-06	21.2129
	5	157289954	T	G	rs565650017	0.997095	-0.47391	0.101799	1.13e-06	21.6723
	6	24628297	G	A	rs11759218	0.923622	0.0817096	0.0183294	9.27e-06	19.8724
	6	71271184	G	A	rs189174871	0.980019	-0.181362	0.0375262	9.1e-07	23.3573
	6	115274917	G	T	rs112721800	0.993488	0.263917	0.0572141	5.66e-06	21.2779
	6	170093084	G	C	rs138519917	0.992981	0.265581	0.0555094	2.65e-06	22.8908
	7	116739979	G	C	rs113571541	0.994019	0.278413	0.0602229	5.74e-06	21.3725
	7	129969545	T	G	rs145334936	0.997966	0.470221	0.097879	2.85e-06	23.0794
	7	138027515	G	A	rs562868839	0.999023	0.638067	0.139793	9.72e-06	20.8335
	7	153296249	G	A	rs10250553	0.366801	0.0475917	0.0103151	3.86e-06	21.2871
	8	19520669	A	G	rs116998829	0.959038	0.11338	0.0242947	3.67e-06	21.7796
	8	69943337	A	G	rs1974974	0.792006	0.0567632	0.0121403	3.12e-06	21.8612
	8	101956226	G	A	rs4734499	0.421273	-0.0461933	0.00999364	3.84e-06	21.3654
	8	144891893	G	A	rs147830376	0.995185	0.314609	0.0676455	5.43e-06	21.6304
	10	111362980	C	A	rs75677400	0.991871	0.24956	0.0523175	2.77e-06	22.7539
	10	115331766	A	G	rs564947640	0.996294	0.350782	0.0754487	5.57e-06	21.6158
	10	128900791	C	G	rs150678887	0.978884	-0.164848	0.0358988	3.21e-06	21.0866
	11	7104257	T	C	rs80234653	0.994018	-0.298831	0.0675949	5.53e-06	19.5444
	11	13305263	G	A	rs34862781	0.422343	-0.0472967	0.00996363	2.09e-06	22.5334
	11	40932636	G	C	rs540805913	0.997906	-0.654024	0.129925	6.3e-08	25.3397
	11	58093039	G	A	rs140160834	0.995681	0.335614	0.0702874	3.04e-06	22.7995
	12	25379362	G	A	rs187706769	0.99473	-0.356114	0.0755303	1.06e-06	22.2298
	13	27580302	T	C	rs140376060	0.994845	-0.359219	0.0754487	8.31e-07	22.6681
	13	33387499	C	G	rs17077907	0.996274	0.345984	0.0748671	6.22e-06	21.3565
	13	100911967	T	C	rs7492217	0.492289	-0.0457838	0.00994108	4.12e-06	21.2108
	14	25417598	C	T	rs1951798	0.984814	0.185357	0.0387416	2.33e-06	22.8909
	14	32876715	T	C	rs8004021	0.0536501	-0.0957937	0.0214464	9.11e-06	19.951
	15	60703104	C	T	rs183705471	0.993766	-0.318626	0.0681807	1.48e-06	21.8393
	16	1075147	G	A	rs2260241	0.903513	0.0742286	0.0165284	7.83e-06	20.1688
	16	89038880	G	T	rs13333659	0.830669	0.0578215	0.0129833	9e-06	19.8339
	17	27554558	G	GT	rs201303689	0.993712	0.275377	0.058946	4.55e-06	21.8246
	17	41807212	G	A	rs142721907	0.992876	-0.310677	0.0643715	6.64e-07	23.2933
	17	73862429	A	AT	rs58133639	0.798984	-0.0595051	0.0125098	1.84e-06	22.626
	18	22148010	G	T	rs182653866	0.975781	-0.155811	0.0337171	2.82e-06	21.3548
	18	41242049	G	GTT	rs769236935	0.174799	0.0601087	0.0131502	4.51e-06	20.8934
	19	15823468	T	G	rs150180491	0.969178	-0.130666	0.0295572	7.89e-06	19.5433
	21	30031232	C	T	rs190943014	0.998815	0.576821	0.126866	9.92e-06	20.6724
Male SDC top hits	1	46975877	T	C	rs6698196	0.82356	0.0660881	0.0142143	3.66e-06	21.617
	1	76127894	T	C	rs61797283	0.953134	-0.119553	0.0269389	7.17e-06	19.6952
	1	84778300	G	A	rs188796314	0.99772	0.523552	0.100831	6.06e-07	26.9607
	1	112328245	C	T	rs653170	0.642869	-0.0542667	0.0115019	2.3e-06	22.2601
	1	179770237	A	T	rs80187236	0.987831	0.215719	0.0472362	7.41e-06	20.8558
	1	194003694	T	A	rs148525878	0.993872	-0.354809	0.0797581	3.65e-06	19.7897
	1	220082819	G	A	rs189559350	0.992787	0.276	0.0602927	7.91e-06	20.955
	1	239300245	G	A	rs72752623	0.973042	0.146999	0.0324021	7.51e-06	20.5818
	2	8869174	C	T	rs11552614	0.995998	-0.442974	0.096891	1.57e-06	20.9021
	2	130110683	T	C	rs76044899	0.90881	0.0891023	0.0186431	2.08e-06	22.8424
	2	161187056	T	C	rs72972869	0.948242	0.107085	0.0238862	8.89e-06	20.0985
	2	202389576	G	A	rs114047125	0.993269	0.283335	0.0624041	9.51e-06	20.6146
	3	38452055	C	G	rs556395665	0.998342	0.537638	0.116796	9.99e-06	21.1897
	3	45687054	G	T	rs6441926	0.658497	0.0537801	0.011518	3.14e-06	21.8016
	3	70633194	T	C	rs10511001	0.792546	-0.0685269	0.0136904	5.01e-07	25.0547
	4	7710607	C	G	rs75904669	0.996042	0.398096	0.0776096	6.5e-07	26.3114
	4	20317786	T	G	rs2575077	0.148	0.0738046	0.0157244	2.38e-06	22.0302
	4	76019169	C	G	rs149317973	0.990792	0.246212	0.0534534	6.54e-06	21.2162
	4	182070186	C	T	rs4414999	0.990341	0.25434	0.0527459	2.42e-06	23.2516
	5	85296172	G	A	rs181399574	0.999029	0.675121	0.146307	9.39e-06	21.2928
	5	141190967	T	G	rs17525835	0.712662	0.0561665	0.0120391	3.25e-06	21.7654
	5	171074781	G	A	rs144975620	0.995815	-0.433735	0.0966351	2.41e-06	20.1456
	6	10702460	T	G	rs183490199	0.99594	0.387719	0.0776292	1.3e-06	24.945
	6	166553217	C	T	rs1822873	0.836995	-0.0669393	0.0151028	8.49e-06	19.6448
	7	3197464	C	T	rs6960859	0.804442	0.064493	0.0136732	2.62e-06	22.2477
	7	98537355	G	A	rs118162228	0.983992	-0.213529	0.0471588	3.64e-06	20.5016
	7	134276383	C	T	rs144931486	0.974423	0.154666	0.0335849	5.58e-06	21.2081
	7	150687600	G	A	rs187993013	0.997365	0.43583	0.0951137	9.81e-06	20.9966
	8	4869155	G	A	rs6558959	0.724515	0.0582828	0.012185	1.83e-06	22.8786
	8	22681899	G	A	rs549812313	0.997158	0.505163	0.0908712	9.14e-08	30.9037
	8	89108432	T	C	rs2169656	0.764446	-0.0636345	0.0131321	1.16e-06	23.481
	8	91888092	A	AG	rs5893142	0.0508427	-0.112082	0.0243991	5.38e-06	21.102
	8	96740377	A	G	rs80139609	0.987361	0.210058	0.0461417	7.83e-06	20.7248
	9	21956492	G	A	rs2027939	0.860045	-0.0740594	0.0162234	4.44e-06	20.839
	9	74184773	A	G	rs4744634	0.856606	0.0782213	0.0153913	4.31e-07	25.8285
	9	112753883	A	G	rs12000943	0.661769	-0.0617315	0.0116626	1.13e-07	28.0171
	10	16116644	G	A	rs112794965	0.98582	0.199079	0.0442555	9.99e-06	20.2356
	10	23802825	C	T	rs182055533	0.996217	0.385808	0.0808553	3.84e-06	22.768
	11	9299207	A	T	rs182821218	0.99587	-0.505262	0.102625	1.63e-07	24.2397
	12	97433614	T	C	rs10860126	0.41717	-0.0491843	0.0111084	9.69e-06	19.6042
	13	83925162	T	C	rs9593780	0.99789	0.51643	0.103171	1.3e-06	25.0558
	13	107114863	A	G	rs146524349	0.980971	0.176956	0.0386988	6.79e-06	20.9091
	14	46003502	A	C	rs140922735	0.987853	0.221104	0.046867	3.71e-06	22.2566
	14	77493875	T	C	rs71428775	0.459005	0.0546367	0.0109981	6.7e-07	24.6793
	16	71965725	T	C	rs952160	0.643485	0.0505427	0.0114099	9.72e-06	19.6224
	16	76533706	G	T	rs560789542	0.984152	-0.219782	0.0474518	2.13e-06	21.4525
	16	83421661	C	A	rs16960333	0.661742	0.0530156	0.0116046	5.1e-06	20.8712
	17	62748149	G	T	rs190402823	0.993435	0.290633	0.0630731	7e-06	21.2325
	17	72955227	C	G	rs902727	0.543283	0.0495883	0.010969	6.22e-06	20.4373
	19	565816	G	A	rs62132617	0.643341	-0.0513029	0.0115763	9.07e-06	19.6401
	19	22052929	T	A	rs56237043	0.955015	-0.121779	0.0274991	7.5e-06	19.6114
	19	47092059	C	T	rs140866745	0.991929	0.26403	0.0575204	7.27e-06	21.0699
	20	17178292	A	G	rs185970426	0.998901	0.712875	0.140592	1.42e-06	25.7102
P < 10-5 was considered as statistically significant after adjusting for multiple testing. SDC: Sedentary during commuting; EA : effect allele; OA: other allele; Nearest gene: the nearest coding gene of each SNP; EAF: effect allele frequency; Beta: estimate in the unit of hour/day per EA increase; SE: standard error

## Sheet: Table S6C
Table S6C. Genome-wide association signals of sex-related association signals of physical activity
Sex	Variants info					Physical Activity				F_statistic
	Chr	Position	EA	OA	SNP rsid	EAF	Beta	SE	P value
Female DPA top hits	1	2240383	C	T	rs2843157	0.877794	0.0177943	0.00387595	4.41e-06	21.0768
	1	34207447	T	C	rs76500281	0.962725	0.0305948	0.00665893	4.34e-06	21.1099
	1	41853183	T	C	rs186595930	0.994662	-0.0778704	0.0172619	6.45e-06	20.3502
	1	45192757	T	C	rs11801990	0.968638	0.0323705	0.00723859	7.75e-06	19.9982
	1	149868334	C	T	rs12062387	0.916799	-0.0201967	0.0045539	9.21e-06	19.6695
	1	154134022	T	C	rs4437871	0.141054	-0.0174372	0.00362099	1.47e-06	23.1899
	1	168972585	G	A	rs528594178	0.998817	-0.170558	0.0366293	3.22e-06	21.6814
	1	204548132	C	A	rs12730457	0.515768	0.0126671	0.00252559	5.29e-07	25.1553
	1	208442000	G	A	rs11588788	0.636168	0.0125776	0.00262597	1.67e-06	22.9412
	1	236274515	C	T	rs114381936	0.968473	-0.0331579	0.00727676	5.2e-06	20.7634
	2	3294841	G	T	rs116743504	0.974991	-0.0406737	0.00810667	5.24e-07	25.1734
	2	141340237	A	G	rs75708802	0.994215	0.0743098	0.0165856	7.45e-06	20.0738
	2	221033386	T	G	rs4465761	0.376344	-0.0119609	0.00259023	3.88e-06	21.3231
	3	1558685	C	G	rs201159582	0.927224	0.02228	0.00485568	4.47e-06	21.0538
	3	41189617	A	C	rs1798799	0.461213	-0.0122496	0.00253696	1.38e-06	23.314
	3	127158535	G	A	rs6791710	0.538405	-0.013021	0.0025542	3.44e-07	25.9884
	3	153674850	A	G	rs532480310	0.990396	-0.0610846	0.0128703	2.07e-06	22.5261
	3	163967129	A	G	rs184912196	0.993498	-0.0851397	0.0156961	5.82e-08	29.4226
	4	26829438	G	A	rs143150681	0.994799	-0.0814437	0.0175328	3.4e-06	21.5781
	4	28691557	T	TATG	rs34587606	0.159621	0.0159841	0.003451	3.63e-06	21.4529
	4	106767226	C	T	rs28488297	0.927883	0.0222925	0.00486143	4.53e-06	21.0276
	4	111049490	T	C	rs72679235	0.880807	-0.0173364	0.00388122	7.94e-06	19.9518
	4	142750559	C	A	rs180960799	0.996465	-0.098007	0.0212756	4.09e-06	21.2203
	5	37934085	C	G	rs75548051	0.981956	0.0460313	0.00954177	1.41e-06	23.2728
	5	41051782	C	T	rs325869	0.775495	0.0137907	0.0030107	4.64e-06	20.9816
	5	53373526	G	A	rs76517551	0.9394	-0.0283673	0.00529592	8.49e-08	28.6915
	5	57194449	A	G	rs6894982	0.948161	-0.0256269	0.00566869	6.16e-06	20.4375
	5	88736293	A	G	rs9293515	0.350126	-0.0130674	0.00265818	8.84e-07	24.1663
	5	114306830	T	C	rs1901740	0.45072	0.011733	0.00253334	3.63e-06	21.4502
	5	118360252	T	C	rs189540573	0.996542	-0.0990921	0.0213963	3.63e-06	21.4487
	6	30333505	G	T	rs3094054	0.858847	0.0159817	0.00361689	9.93e-06	19.5243
	6	31892484	A	C	rs497309	0.869601	0.0200473	0.00373895	8.24e-08	28.7483
	6	98237598	T	C	rs675974	0.47071	0.0118069	0.00253313	3.15e-06	21.7249
	6	111233089	A	G	rs58758965	0.923404	-0.0244336	0.0047363	2.49e-07	26.6132
	7	8633992	G	A	rs17151994	0.739923	0.0129531	0.00289516	7.68e-06	20.0172
	7	14250721	A	C	rs73679687	0.940839	0.0241738	0.00533877	5.96e-06	20.5025
	7	15011673	T	C	rs4997211	0.572231	0.0121071	0.00254923	2.04e-06	22.556
	7	35054045	G	T	rs2893491	0.726691	0.0130107	0.00282257	4.04e-06	21.2477
	7	50236464	A	C	rs1379183	0.413404	-0.0115595	0.00256363	6.51e-06	20.3314
	7	62119776	T	C	rs146041507	0.982932	-0.0461303	0.00975306	2.25e-06	22.3713
	7	91874686	C	T	rs12704637	0.608552	0.0118609	0.00258406	4.43e-06	21.0683
	8	11699279	C	T	rs4631423	0.803038	0.0141848	0.00317134	7.72e-06	20.006
	8	38773227	C	A	rs62504363	0.838119	0.0155139	0.00344518	6.7e-06	20.2777
	8	104918982	C	CA	rs78716335	0.740359	0.017292	0.00287288	1.75e-09	36.2289
	8	129539982	T	G	rs7015116	0.857256	-0.016196	0.00362426	7.87e-06	19.9699
	9	116165978	G	A	rs818692	0.738336	-0.0131895	0.00287347	4.43e-06	21.069
	9	116880300	G	C	rs10817570	0.771744	-0.0158696	0.00300048	1.23e-07	27.9737
	10	61666261	G	T	rs186214619	0.996516	0.10044	0.0214433	2.81e-06	21.9397
	10	64761243	T	A	rs11595855	0.532433	-0.0113707	0.00252419	6.65e-06	20.2923
	10	106773169	G	T	rs111768048	0.997654	0.117311	0.0260062	6.46e-06	20.3481
	10	116831008	A	G	rs113221959	0.964081	0.0337168	0.0067987	7.07e-07	24.5947
	10	126733546	T	C	rs11245482	0.615408	0.0119781	0.00259013	3.75e-06	21.3862
	11	17376064	T	C	rs2214286	0.73358	0.0128712	0.00285007	6.3e-06	20.3952
	11	65906434	G	GGTA	rs34238902	0.418564	-0.0144139	0.00256512	1.92e-08	31.5753
	11	86142151	A	G	rs77611215	0.938357	0.023855	0.00524447	5.4e-06	20.6898
	11	112334052	G	A	rs12576985	0.999021	0.183617	0.0403017	5.21e-06	20.7577
	12	58969050	C	T	rs4760235	0.969819	-0.0332689	0.00737509	6.45e-06	20.349
	13	44806729	A	G	rs2282062	0.410329	0.011433	0.00257247	8.82e-06	19.7524
	14	29680331	G	A	rs4981693	0.227005	0.0155285	0.00301421	2.58e-07	26.5407
	14	103057250	C	A	rs749543	0.248132	-0.0134197	0.00291521	4.16e-06	21.1907
	15	74322431	T	C	rs16869	0.755168	0.0147849	0.00293524	4.73e-07	25.3717
	16	9997641	G	C	rs75528578	0.967584	-0.037015	0.00709821	1.84e-07	27.193
	16	55391293	T	C	rs78357574	0.94685	-0.0249982	0.0056289	8.95e-06	19.7229
	17	41663900	A	G	rs7225125	0.433392	0.0112551	0.00254687	9.91e-06	19.5292
	18	2655209	C	T	rs189719526	0.998342	-0.143602	0.0309396	3.46e-06	21.5423
	18	29828357	C	T	rs147534331	0.983878	-0.0450199	0.0100072	6.84e-06	20.2388
	19	45411941	T	C	rs429358	0.845897	-0.0212936	0.00348749	1.02e-09	37.2797
	20	1889477	T	A	rs4814734	0.541065	-0.0123258	0.00253058	1.11e-06	23.7241
	20	4093697	G	A	rs117412721	0.984373	0.0449754	0.0101231	8.88e-06	19.7389
	22	23174140	G	T	rs2187592	0.830825	0.0152376	0.00334918	5.37e-06	20.6993
	22	38868994	C	T	rs114021754	0.986419	0.0598913	0.0108969	3.88e-08	30.208
	22	44744556	G	A	rs143720027	0.989559	0.0568849	0.0123976	4.47e-06	21.0532
Male DPA top hits	1	36668565	C	G	rs11263866	0.971883	-0.037478	0.00844027	8.98e-06	19.717
	1	120195042	A	G	rs454510	0.303069	-0.0151647	0.00300929	4.67e-07	25.3945
	1	153895936	A	G	rs76474450	0.877466	0.0202113	0.00422225	1.69e-06	22.914
	2	24461334	A	G	rs17046192	0.485211	0.013246	0.00276802	1.71e-06	22.8998
	2	79941692	G	A	rs11895953	0.860807	-0.0191647	0.00402024	1.87e-06	22.7248
	2	103542525	G	A	rs57283553	0.942946	0.0267466	0.00595932	7.18e-06	20.1439
	2	157842563	T	C	rs6436822	0.416992	0.0133332	0.00280972	2.08e-06	22.5187
	2	192486231	G	T	rs190524711	0.994229	-0.0809977	0.018238	8.95e-06	19.7238
	2	199614070	A	G	rs1533528	0.631616	-0.012915	0.00287999	7.31e-06	20.1098
	2	200142847	T	C	rs1813849	0.112219	0.0208993	0.00438491	1.88e-06	22.7165
	2	214317522	G	T	rs62192330	0.997234	0.120188	0.0264105	5.35e-06	20.7095
	2	219880595	C	T	rs183429266	0.998932	0.196063	0.0422747	3.52e-06	21.5095
	3	17317244	A	G	rs2733486	0.484894	0.012754	0.00279433	5.01e-06	20.8323
	3	50239722	C	T	rs182999405	0.995592	0.102162	0.0209265	1.05e-06	23.8334
	3	54145522	G	C	rs7642274	0.908192	0.0217073	0.00481957	6.67e-06	20.2859
	3	85066114	T	C	rs2326123	0.323884	-0.017427	0.0029847	5.26e-09	34.0913
	3	173641375	A	G	rs1873585	0.779084	-0.0149756	0.00334717	7.67e-06	20.0176
	4	7554820	G	A	rs73214648	0.971522	-0.0371993	0.0083216	7.81e-06	19.9828
	4	41606156	G	A	rs114753026	0.991878	0.0687531	0.0155489	9.79e-06	19.5517
	4	159859389	A	G	rs1972762	0.337327	0.0131892	0.00292801	6.65e-06	20.2905
	4	181152961	C	T	rs17068995	0.926367	0.0236578	0.00531239	8.45e-06	19.8321
	5	18330424	T	C	rs77742115	0.861445	-0.0179488	0.00401463	7.79e-06	19.9885
	5	53830764	G	A	rs72765738	0.914522	-0.0225963	0.00497385	5.55e-06	20.639
	5	106544624	G	T	rs9327994	0.418664	0.015729	0.00280321	2.01e-08	31.4841
	5	111032947	G	A	rs1154309	0.291068	-0.0147914	0.00306625	1.41e-06	23.2704
	5	141259819	C	G	rs4382196	0.421151	-0.0124125	0.00279502	8.96e-06	19.7219
	5	175236936	G	A	rs72823117	0.898376	0.0212566	0.00459546	3.74e-06	21.3959
	6	16948099	C	G	rs6925974	0.26435	-0.0161216	0.00313757	2.77e-07	26.4016
	6	27046112	G	A	rs62401070	0.98193	0.0493932	0.010375	1.93e-06	22.6651
	6	30961684	C	T	rs6903978	0.843848	-0.0188981	0.0038158	7.32e-07	24.5282
	6	98553660	A	G	rs1601732	0.355164	0.0164159	0.00291456	1.78e-08	31.7237
	6	145427738	T	C	rs13203440	0.94479	-0.0289325	0.00607338	1.9e-06	22.694
	7	3380199	C	G	rs149653358	0.926095	-0.0257576	0.00528774	1.11e-06	23.7285
	7	6434213	C	T	rs56228579	0.918003	0.0234638	0.00505265	3.42e-06	21.5654
	7	71723892	A	G	rs571234554	0.981643	0.04617	0.0103699	8.49e-06	19.8231
	7	95544163	C	G	rs184475119	0.991134	0.0674913	0.0148404	5.42e-06	20.6826
	7	127671846	T	C	rs929716	0.876649	-0.0189432	0.00423165	7.59e-06	20.0395
	7	131870597	A	C	rs6946056	0.401538	0.0137326	0.00282792	1.2e-06	23.5815
	7	133385921	G	C	rs9649595	0.533513	0.0161614	0.0027839	6.42e-09	33.7016
	7	151328218	G	A	rs4726070	0.392456	0.0133886	0.0028338	2.31e-06	22.3219
	7	154210798	T	C	rs10260404	0.611099	-0.0125705	0.0028377	9.43e-06	19.6233
	7	154983942	T	C	rs1657307	0.742151	-0.0144646	0.00315387	4.51e-06	21.0342
	8	39763567	G	A	rs144256892	0.966757	-0.0374417	0.00775104	1.36e-06	23.3341
	8	49060473	G	T	rs141569570	0.996385	0.107514	0.0230444	3.08e-06	21.767
	8	62326859	G	A	rs1371744	0.755291	-0.0150633	0.0032113	2.72e-06	22.0028
	8	121179997	C	A	rs2124471	0.188083	0.0162013	0.00354012	4.73e-06	20.9442
	8	143325275	A	G	rs4976954	0.791828	0.0158705	0.00341409	3.34e-06	21.6088
	9	15830506	T	G	rs4741545	0.510991	0.0130533	0.00276994	2.45e-06	22.2075
	9	18683468	T	C	rs10963721	0.893058	-0.0212145	0.00449182	2.32e-06	22.306
	9	23414688	T	G	rs2018101	0.604859	0.0131686	0.00285366	3.94e-06	21.2949
	9	37142209	A	T	rs10283534	0.468247	0.014647	0.00277584	1.32e-07	27.8425
	9	107856878	G	A	rs35892940	0.819327	0.0184642	0.00362547	3.53e-07	25.9378
	10	95520557	C	T	rs7916508	0.952143	-0.0302808	0.0064795	2.96e-06	21.84
	10	127153752	T	G	rs17153010	0.73661	0.0144981	0.00316254	4.55e-06	21.016
	10	131887587	G	A	rs150808569	0.988687	-0.0664648	0.0131745	4.54e-07	25.4516
	11	17808997	A	C	rs1236206	0.334622	0.0138882	0.00295017	2.51e-06	22.1614
	11	113552319	G	A	rs74834015	0.909375	-0.0231636	0.00483317	1.65e-06	22.9693
	11	125495521	G	T	rs555752	0.810386	0.0168231	0.00354629	2.1e-06	22.5042
	12	69640902	G	GA	rs34391463	0.437598	0.012497	0.00281392	8.95e-06	19.7237
	12	82649112	A	C	rs151272368	0.9924	0.0721096	0.0160715	7.23e-06	20.1314
	12	109641295	T	C	rs534623811	0.99833	-0.151598	0.0339064	7.78e-06	19.9905
	13	38668716	T	C	rs538059998	0.998884	0.199065	0.0413219	1.45e-06	23.2075
	13	44885474	A	G	rs9595100	0.744293	0.0150789	0.00319711	2.4e-06	22.2446
	13	77088323	C	T	rs283982	0.226924	-0.0164399	0.00331927	7.31e-07	24.5309
	13	94122100	G	A	rs76403280	0.934642	-0.0261954	0.00561411	3.07e-06	21.7715
	13	102259526	A	T	rs1436270	0.782231	-0.0176706	0.0033724	1.61e-07	27.4552
	14	32009206	G	A	rs117333565	0.984594	0.0498575	0.0112577	9.48e-06	19.6138
	14	58481043	A	G	rs189377050	0.990821	0.0652147	0.0145462	7.35e-06	20.0998
	14	66314555	G	A	rs72716478	0.910919	-0.0239043	0.00484299	7.98e-07	24.3627
	14	98307818	G	C	rs12432222	0.77201	-0.0172815	0.0033036	1.69e-07	27.3645
	14	102104154	C	G	rs36053603	0.51352	0.0124814	0.00276727	6.47e-06	20.3434
	15	39519825	A	T	rs117425179	0.994654	0.0881758	0.0190932	3.87e-06	21.3276
	15	48101590	G	T	rs143794922	0.989953	0.0644758	0.0138767	3.38e-06	21.5884
	16	64782613	G	C	rs2320127	0.653426	0.0140707	0.00290724	1.3e-06	23.4245
	16	76472099	G	T	rs1506819	0.59967	-0.0132802	0.00284981	3.16e-06	21.7159
	18	5056353	T	C	rs1501053	0.279833	0.0141863	0.00310372	4.86e-06	20.8917
	18	13757116	C	A	rs1942670	0.12361	0.0191144	0.00419877	5.3e-06	20.7242
	18	35192683	T	C	rs11659809	0.902532	-0.0207812	0.00467581	8.81e-06	19.7527
	18	53301527	A	C	rs6566169	0.486708	-0.0142756	0.00277234	2.61e-07	26.5153
	19	17832748	G	T	rs35976034	0.460045	-0.0126923	0.00277342	4.73e-06	20.9435
	21	42433262	C	G	rs4818193	0.524006	-0.012971	0.00277622	2.98e-06	21.8293
	22	42633054	T	C	rs5751247	0.711527	0.0147812	0.00305356	1.29e-06	23.4318
P < 10-5 was considered as statistically significant after adjusting for multiple testing. PA: Physical Activity; EA : effect allele; OA: other allele; Nearest gene: the nearest coding gene of each SNP; EAF: effect allele frequency; Beta: estimate in the unit of hour/day per EA increase; SE: standard error.

## Sheet: Table S7
Table S7. Characteristics of genome-wide association studies of outcomes used in this study
Phenotype	Ancestry	Cases	Controls	Total	ID	Data-Field in UK Biobank	Disease Title	ICD-10 Code
Menorrhagia	European	31309	318510	349819	GCST90483501	Data-Field 132146	Date N92 first reported (excessive, frequent and irregular menstruation)	N92
Endometriosis	European	20190	130160	150350	finngen_R12_N14_ENDOMETRIOSIS	Data-Field 132122	Date N80.8 first reported	N80.8
Polycystic ovarian syndrome	European	10074	103164	113238	PMID 30566500	Data-Field 41204	Polycystic ovarian syndrome (PCOS)	E28.2
Ectopic pregnancy	European	7586	199279	206865	finngen_R12_O15_PREG_ECTOP	Data-Field 132162	Date O00.1 first reported	O00.1
Hair colour	European	Not applicable	Not applicable	501045	Not applicable	Data-Field 1747	Hair colour (natural, before greying)	-
Age at recruitment	European	Not applicable	Not applicable	501938	Not applicable	Data-Field 21022	Age at recruitment	-

## Sheet: Table S8
Table S8. MR results of leisure screen time on reproductive health outcomes
Exposures	Outcomes	MR Method	OR	95% CI lower	95% CI upper	P value	Q	Q_df	Qpval	Intercept	Intercept_se	Intercept P value
Leisure Screen Time	Menorrhagia	MR-IVW	1.30467	1.09679	1.55194	0.002672	71.6553	26	3.8e-06	/	/	/
		MR-Egger	1.83063	0.80388	4.16879	0.162252	69.754	25	4.19e-06	-0.01369	0.01646	0.4169
		MR-ROBUST	1.2362	1.05134	1.45356	0.010288	/	/	/	/	/	/
		dIVW	1.31458	1.09901	1.57242	0.00276	/	/	/	/	/	/
		MR-RAPS	1.29462	1.10815	1.51247	0.001137	/	/	/	/	/	/
	Endometriosis	MR-IVW	1.33462	1.1107	1.60367	0.00207	48.6836	24	0.002075	/	/	/
		MR-Egger	2.12442	0.88221	5.11575	0.1063	46.415	23	0.00265	-0.01856	0.01751	0.30012
		MR-ROBUST	1.34582	1.13928	1.58979	<0.001	/	/	/	/	/	/
		dIVW	1.34569	1.11574	1.62305	0.0019	/	/	/	/	/	/
		MR-RAPS	1.3477	1.13419	1.6014	0.00069	/	/	/	/	/	/
	Polycystic Ovarian Syndrome	MR-IVW	3.0493	1.6468	5.64622	<0.001	3.6131	9	0.93498	/	/	/
		MR-Egger	9.96182	0.863745	114.893	0.10263	2.65167	8	0.954283	-0.0462	0.04713	0.35553
		MR-ROBUST	3.06179	1.87949	4.98783	<0.001	/	/	/	/	/	/
		dIVW	3.16104	1.65076	6.05305	0.0005	/	/	/	/	/	/
		MR-RAPS	3.05846	1.63781	5.71139	<0.001	/	/	/	/	/	/
	Ectopic pregnancy	MR-IVW	1.35336	1.11147	1.6479	0.002596	23.4984	24	0.4905	/	/	/
		MR-Egger	1.37341	0.52788	3.57329	0.52185	23.4974	23	0.43205	0.00058	0.019	0.97563
		MR-ROBUST	1.34716	1.09874	1.65176	0.004	/	/	/	/	/	/
		dIVW	1.36514	1.11355	1.67357	0.002745	/	/	/	/	/	/
		MR-RAPS	1.36016	1.11612	1.65755	0.00229	/	/	/	/	/	/
Abbreviations: CI: confidence interval; MR: Mendelian randomization; OR: odds ratio.

[truncated: 14 more sheets: Table S9, Table S10, Table S11, Table S12, Table S13, Table S14A, Table S14B, Table S14C, Table S14D, Table S14E, Table S15, Table S16, Table S17, Table S18]
